# Supplementary material for: Response of the weeping lizard to distress calls: the effect of witnessing predation
Source: Anim Cogn. 2023 Jan 21;26(3):953–61. doi: 10.1007/s10071-023-01743-8 (PMC10066144; doi:10.1007/s10071-023-01743-8)
Supplement: Supplementary file 1 — Supplementary file1 (XLSX 17 KB) [file 10071_2023_1743_MOESM1_ESM.xlsx]

## Sheet: Information
	Response of the weeping lizard to distress calls: the effect of witnessing predation
	Antonieta Labra and Andrea Zapata
	Treatments
	DC: Distress call
	Prey: Distress call paired with a lizard model
	Predator: Distress call paired with a snake model
	Predation: Distress call paired with a predation event (the snake “constricting” the lizard)
	Variables
	Latency to the first movement (s)	The period between the end of the stimulus and the onset of any behavior (e.g., tongue flick, displacement, scanning).
	Scanning (s)	The lizard remains quiet but makes slight head/eye movements, particularly toward the location of the stimulus.
	Movement (s)	The total time the lizard moves, including displacements, escape attempts and position adjustments without changing place. This variable also included the time spent performing behaviors that occurred in low frequency: defecation and cloaca or snout dragging.
	N° Tongue flicks	Number of times that lizard protruded their tongue, directed to the air or a surface.
	Time in a section (1 or 4; s)	The time that the lizard spent in specific zones of the experimental area, close and far from the stimulus, 1 or 4, respectively. When a lizard was in two zones, we considered the one where the head was.

## Sheet: Data
			Latency to the first movement (s)					Scanning (s)					Movement (s)					N° Tongue flicks					Time in a section 1 (s)					Time in a section 4 (s)
Lizard ID	Sex	SVL (mm)	DC	Prey	Predator	Predation		DC	Prey	Predator	Predation		DC	Prey	Predator	Predation		DC	Prey	Predator	Predation		DC	Prey	Predator	Predation		DC	Prey	Predator	Predation
C3	F	88.5	1.79	6.91	12.45	32.28		10.21	19.08	17.24	11.81		19.42	50.27	24.68	17.96		13	33	27	10		0	77.35	22	0		360	164.34	319.05	68.41
C4	F	94.5	149.56	9.25	12.62	27.1		6.79	17.4	18.34	1.85		6.79	94.29	55.54	2.74		4	33	18	1		0	207.65	216.69	0		0	60.99	131.01	0
C7	F	96.1	30.85	35.14	62.74	28.14		10.5	15.57	10.83	20.4		16.21	41.98	45.34	69.9		10	20	17	30		104.82	287.28	147.84	163.32		0	0	124.56	53.28
C8	F	100.5	1.08	2.52	4.84	3.64		21.32	31.68	24.47	19.32		59.21	82.68	59.75	26.91		20	54	23	28		101.74	100.18	141.73	19.84		244.09	131.29	144.22	335.98
C9	M	97.8	7.09	12.97	14.74	3.4		22.81	12.38	18.32	24.25		81.87	51.91	118.41	112.9		22	8	12	22		199.41	71.64	129.29	104.3		97.78	209.57	136.26	177.37
C11	M	91.5	24.77	20.88	2.49	63.89		16.24	8.77	8.52	14.55		57.9	61.6	44.3	57.57		18	9	12	12		130.46	53.63	108.28	1.24		101.6	186.18	120.5	316.41
C14	M	79.7	22.2	3.44	11.59	21.45		16.66	2.24	29.42	6.4		35.04	2.24	101.62	8.07		14	0	44	2		59.4	0	185.62	0		272.97	0	152.03	360
C15	M	97.5	19.41	19.88	6.01	68		7.37	14.83	12.66	6.43		9.15	43.73	43.4	8.8		2	24	26	9		0	49.49	50.78	0		360	285.29	298.06	0
C20	F	90.6	23.77	0	3.37	121.57		18.99	0	5.85	0.74		79.14	0	6.37	0.74		34	0	3	0		210.35	0	0	0		90.4	0	360	360
C22	M	90	140.82	10.12	59.16	91.38		0.48	10.23	9.97	1.95		0.48	14.75	42.83	4.07		0	11	28	8		0	277.44	114.07	0		0	0	233.29	196.74
C23	M	88.1	180.27	61.6	109.52	60.83		6.34	11.69	6.54	3.27		13.09	14.03	9.47	3.27		8	5	12	6		130.22	0	0	0		216.59	112.1	354.36	360
C24	M	86.9	131.25	14.1	6.56	164.3		0.92	1.27	22.41	0.41		0.92	1.27	35.6	0.41		0	0	22	0		0	0	29.65	0		0	360	168.79	0
C25	M	86.3	5.03	14.39	31.23	46.77		19.9	15.62	9.77	9.2		36.28	26.54	45.41	19.97		18	19	28	18		111.84	217.13	77.12	2.93		163.02	109.17	257.04	300.86
C26	M	91.3	238.46	129.38	10.66	145.23		1.16	8.9	9.94	3.11		1.16	14.42	23.24	3.11		0	11	9	0		0	42.66	37.9	0		0	142.59	0	360
C29	F	98.8	50.66	19.3	16.75	140.35		18.07	22.77	11.07	1.21		56.4	50.87	14.64	3.55		9	19	6	4		29.87	68.71	0	0		298.17	260.1	230.54	360
C30	F	92.9	32.29	19.96	8.77	28.56		7.13	21.27	4.44	8.27		11.21	50.17	8.39	14.96		8	19	10	6		0	156.26	121.68	67.65		360	154.56	151.66	200.31
C31	M	87.5	23.62	26.35	135.52	40.64		25.86	22.73	16.26	16.18		92.09	107.22	77.71	40.33		39	34	30	28		159.85	134.99	64.44	87.03		126.15	205.19	269.68	105.45
C32	M	85.3	130.41	1.66	62.42	30.31		12.1	6.41	0.4	9.76		27.95	6.41	0.4	15.76		16	0	0	12		95.22	0	0	159.56		133.76	0	360	164.52
C34	F	88	2.69	6.38	162.14	360		24.82	7.27	2.04	0		47.19	9.43	2.04	0		29	6	0	0		112.48	0	0	0		160.69	0	360	360
C35	M	86.9	248.17	152.24	7.83	91.84		1.66	10.99	4.01	2.95		8.25	37.3	5.07	3.16		7	23	12	5		0	285.95	0	0		0	60.31	66.77	0
C36	F	83.1	62.14	136.33	14.26	115.88		14.07	4.43	17.37	0.65		42.01	5.84	49.42	0.65		11	3	28	0		21.53	0	38.2	0		333.62	360	24.84	0
C39	M	65.8	37.16	53.68	151.44	77.54		13.72	4.91	4.38	9.32		31.91	5.24	4.38	14.69		13	6	7	14		16.88	0	0	0		264.42	360	360	129.68
